# Supplementary material for: Dietary Patterns and Sustainable Lifestyles: A Multicenter Study from Latin America and Spain
Source: Foods. 2025 Jun 11;14(12):2065. doi: 10.3390/foods14122065 (PMC12192246; doi:10.3390/foods14122065)
Supplement: Supplementary file 1 [file foods-14-02065-s001.zip]

Archive with 1 entries (1 files):
- foods-3611706-supplementary.pdf
